# Supplementary material for: A DNA-Based Plasmonic Nano-Ruler
Source: Int J Mol Sci. 2025 Mar 12;26(6):2557. doi: 10.3390/ijms26062557 (PMC11942521; doi:10.3390/ijms26062557)
Supplement: Supplementary file 1 [file ijms-26-02557-s001.zip]

Archive with 1 entries (1 files):
- ijms-3481759-supplementary.pdf
